# Supplementary material for: Comparing teacher and student perspectives on the interplay of cognitive and motivational-affective student characteristics
Source: PLoS One. 2018 Aug 15;13(8):e0200609. doi: 10.1371/journal.pone.0200609 (PMC6093607; doi:10.1371/journal.pone.0200609)
Supplement: S1 Data — (XLSX) [file pone.0200609.s002.xlsx]

## Sheet: anonymized_data
ID	BACKGROUND VARIABLES	age	sex	mo_isei	fa_isei	mo_isced	fa_isced	immigrant_status	family_structure	STUDENT MEASUREMENTS	sm_cog	sm_m_pre	sm_m_int	sm_m_sc	sm_g_pre	sm_g_int	sm_g_sc	STUDENT CHARACTERISTICS RECODED FROM MEASUREMENTS	sc_cog	sc_m_pre	sc_m_int	sc_m_sc	sc_g_pre	sc_g_int	sc_g_sc	TEACHER JUDGMENTS	tj_m_cog	tj_m_pre	tj_m_int	tj_m_sc	tj_g_cog	tj_g_pre	tj_g_int	tj_g_sc
1501		13.75	2	82.41	77.1	6	7	3	1		10	3	3	3.8	4	3.33333	3.33333		1	2	3	3	3	2	3		2	2	2	3	3	3	3	3
1502		13.8333	1	28.48	74.66	0	5	2	1		10	2	1.5	1.8	3	3.33333	2		1	1	1	2	2	2	1		2	2	2	2	2	2	2	2
1503		13	1	85.41	99	6	4	1	1		20	4	3.75	3.6	4	2	2.66667		2	3	3	3	3	1	2		2	2	1	3	2	2	3	2
1504		13.75	2	86.72	99	7	99	2	1		11	2	2.25	2.75	1	1.33333	2		1	1	2	2	1	1	1		1	1	1	1	1	2	2	2
1505		13.5833	2	76.49	99	6	6	1	1		23	5	3.5	4	4	3.66667	3.66667		3	3	3	3	3	3	3		2	3	3	3	3	3	3	3
1508		13.4167	2	64.4	73.91	5	2	1	1		14	3	2.25	3.2	3	2	2.5		1	2	2	3	2	1	2		3	2	2	2	2	2	2	1
1509		14	1	58.77	23.57	2	2	2	1		11	1	2	1.4	2	2.33333	2.83333		1	1	2	1	1	2	2		2	1	1	1	1	1	1	2
1511		13.75	1	25.2	77.1	7	6	3	1		23	4	2.75	4	4	3	3.33333		3	3	2	3	3	2	3		3	3	2	3	3	3	2	2
1512		13.25	1	39.02	99	7	4	2	1		18	3	1.25	2.6	2	1.33333	2		2	2	1	2	1	1	1		2	2	2	2	2	2	1	2
1514		13.8333	1	70.09	28.48	6	2	3	1		8	2	1	2.25	3	3.33333	2.5		1	1	1	2	2	2	2		2	2	2	3	2	2	2	1
1515		13.9167	2	99	99	4	2	1	1		15	2	2.75	3	3	1.66667	3.16667		1	1	2	2	2	1	2		2	2	2	2	2	2	3	3
1517		13.6667	1	48.1	99	4	6	1	1		18	4	1.5	2.4	4	3.33333	2.16667		2	3	1	2	3	2	1		3	3	2	2	2	1	2	2
1518		14.8333	1	28.48	28.52	7	7	3	1		21	1	2	1.4	4	1.66667	3.16667		2	1	2	1	3	1	2		1	1	2	2	3	2	2	2
1519		13.6667	1	40.56	30.78	6	7	2	1		16	2	2	1.75	5	3.66667	2.83333		2	1	2	1	3	3	2		2	1	2	2	2	2	1	2
1520		14	2	67.11	78.86	7	5	3	2		24	5	3.5	3.6	5	3.66667	3.83333		3	3	3	3	3	3	3		3	3	3	3	2	3	3	2
1521		14.4167	1	21.24	25.95	7	3	3	1		18	3	2.75	3.2	2	1.66667	2.66667		2	2	2	3	1	1	2		2	1	1	2	2	1	2	2
1522		13	1	57.99	43.33	2	3	3	1		21	2	1.5	1.6	3	2	2.33333		2	1	1	1	2	1	1		2	2	1	2	2	2	3	2
1523		13.75	2	42.3	17.55	2	7	2	1		23	4	4	4	3	3.33333	3.66667		3	3	3	3	2	2	3		3	3	3	3	1	2	3	1
1524		14.6667	1	31.08	81.4	3	6	3	1		19	3	1.75	1.6	3	2.33333	1.66667		2	2	2	1	2	2	1		2	1	1	2	2	2	3	2
1525		14.5	2	82.41	88.7	6	6	2	1		6	2	2	2.2	2	1	3.16667		1	1	2	2	1	1	2		2	1	1	2	2	2	2	2
1527		14.5833	1	43.33	62.39	6	3	1	2		22	2	2.5	1.6	2	1.66667	1.83333		3	1	2	1	1	1	1		1	1	1	1	1	1	1	1
2501		14.8333	2	50.37	30.78	99	99	3	4		12	2	2.75	3.4	2	1.66667	3		1	1	2	3	1	1	2		2	2	3	2	1	1	3	2
2502		14	1	70.09	99	6	4	1	1		20	3	2	3	3	3	1.33333		2	2	2	2	2	2	1		2	2	2	2	2	2	3	2
2503		13.5	1	44.94	99	2	3	1	2		21	3	2.25	1.6	3	3	3.33333		2	2	2	1	2	2	3		1	1	2	1	3	3	3	3
2504		13.4167	2	64.4	99	4	4	1	1		23	2	2	2.6	3	3.66667	3.5		3	1	2	2	2	3	3		2	2	2	3	2	1	3	3
2505		13.5	1	51.57	78.69	99	4	1	1		20	2	2.25	2.6	3	3	2.8		2	1	2	2	2	2	2		2	2	2	2	2	2	3	2
2506		13.1667	1	88.7	81.92	6	6	1	1		20	2	2.25	2.2	3	3.66667	3		2	1	2	2	2	3	2		2	2	3	2	3	3	3	3
2507		14.25	2	62.39	99	6	6	1	1		23	5	3.25	3.8	4	2.66667	3		3	3	3	3	3	2	2		3	3	3	2	3	2	3	3
2508		13.6667	2	84.14	84.14	6	6	1	5		17	3	3	2.4	4	3.66667	3.33333		2	2	3	2	3	3	3		3	3	2	2	3	2	1	2
2509		13.9167	1	16.38	43.33	2	5	1	1		19	3	1.5	1.6	4	3.66667	2.5		2	2	1	1	3	3	2		1	1	2	1	2	1	3	1
2510		13.4167	1	99	99	99	99	99	99		99	3	99	99	3	99	99		99	2	99	99	2	99	99		2	2	2	2	2	2	2	2
2511		14.1667	1	50.37	42.3	2	4	1	1		22	4	1.75	1.6	5	4	3		3	3	2	1	3	3	2		2	2	2	2	3	3	3	3
2512		13.8333	2	68.7	70.34	6	6	1	1		23	3	3.75	4	3	4	3.5		3	2	3	3	2	3	3		3	3	3	3	3	2	2	3
2513		13.1667	2	99	99	6	6	4	1		19	3	3	2.4	4	2.66667	2.66667		2	2	3	2	3	2	2		3	2	3	3	2	1	3	3
2514		13.8333	1	48.1	51.01	3	5	1	5		24	3	2	2	3	3	2.83333		3	2	2	2	2	2	2		2	3	2	2	3	2	3	3
2515		13.3333	1	54.92	48.1	5	3	1	1		20	3	2.75	1.8	3	4	3.5		2	2	2	2	2	3	3		2	2	2	2	2	1	1	1
2516		13.5	1	81.92	81.92	6	6	1	1		22	3	2.25	2.2	3	2.33333	2.16667		3	2	2	2	2	2	1		3	3	3	2	2	2	3	2
2517		15.0833	1	50.37	20.91	7	7	3	1		17	2	1	1.2	3	2.66667	2.66667		2	1	1	1	2	2	2		2	2	2	2	2	2	3	2
2518		14	1	50.9	71.39	6	6	2	1		15	2	1.75	1.8	3	3	2.83333		1	1	2	2	2	2	2		2	2	3	2	2	2	3	2
2519		14.1667	2	68.88	71.39	6	6	1	4		16	2	2.25	3	3	1.33333	3.16667		2	1	2	2	2	1	2		2	3	3	2	2	2	1	2
2520		13.5	1	50.37	70.34	4	4	1	1		19	2	2	1.8	4	3.66667	2.83333		2	1	2	2	3	3	2		2	2	3	1	3	3	3	3
2521		13.75	1	99	30.78	99	99	2	2		15	2	1	1.2	2	2	2.83333		1	1	1	1	1	1	2		1	1	2	1	2	2	3	2
2522		13.5	1	44.92	99	2	99	99	2		10	1	1.25	1	3	2.66667	3.5		1	1	1	1	2	2	3		1	1	1	1	3	2	3	3
2523		14.8333	1	99	74.7	6	6	4	1		23	2	2	2.4	3	3.33333	3.16667		3	1	2	2	2	2	2		2	1	1	2	1	1	2	1
2524		13.8333	1	75.5	64.44	6	6	1	1		24	3	3	2	3	3	3.33333		3	2	3	2	2	2	3		2	2	2	2	3	3	3	3
2525		13.8333	2	75.13	76.65	6	6	1	4		18	3	1.75	1.2	3	2.33333	3.33333		2	2	2	1	2	2	3		2	2	2	3	3	1	3	3
2526		13.5	2	73.91	60.29	6	6	1	1		17	2	2	1.8	3	3.33333	2.83333		2	1	2	2	2	2	2		1	2	2	1	2	3	3	3
2527		13.5	1	76.65	99	6	6	1	1		21	3	2.5	2.6	4	4	3.2		2	2	2	2	3	3	3		2	2	2	2	2	3	3	3
2528		14.4167	1	59.76	79.05	2	6	1	1		20	3	3	2.6	4	2.66667	2.83333		2	2	3	2	3	2	2		3	2	2	2	2	1	2	1
3401		14	2	43.85	43.85	5	7	3	1		15	1	1.75	1.2	3	2.66667	3		1	1	2	1	2	2	2		2	2	2	2	2	2	2	2
3402		14.1667	1	65.01	68.77	6	6	1	1		21	4	2.5	3.4	4	2	3.16667		2	3	2	3	3	1	2		3	2	2	2	2	1	2	2
3403		14.1667	2	31.08	57.03	5	5	1	1		6	3	2.5	3.2	3	3.33333	3.16667		1	2	2	3	2	2	2		2	2	3	3	2	2	2	3
3404		13.25	2	99	28.52	5	7	3	1		9	3	3.75	4	2	1.33333	2		1	2	3	3	1	1	1		2	2	3	3	2	3	3	3
3405		13.25	1	28.48	99	5	5	2	4		18	2	3.25	3.5	2	2	2.5		2	1	3	3	1	1	2		1	1	1	1	1	1	2	3
3406		13.25	2	68.55	68.55	2	2	1	1		23	3	2	3	4	2.66667	2.33333		3	2	2	2	3	2	1		3	2	2	2	3	2	2	2
3407		14.0833	2	24.16	70.57	2	3	1	1		21	3	3.25	3.6	3	2.33333	2		2	2	3	3	2	2	1		2	2	2	2	2	2	2	2
3408		13.5	1	50.37	55.96	2	3	1	1		21	4	2	3.2	4	1.66667	2.5		2	3	2	3	3	1	2		2	2	2	2	1	2	2	3
3409		13.9167	1	57.38	81.4	2	6	1	1		10	1	1.75	1.25	3	3.66667	3.33333		1	1	2	1	2	3	3		1	1	1	1	2	1	1	1
3410		14.9167	2	82.41	82.41	6	6	1	1		11	2	1.75	1.8	3	2.66667	3.83333		1	1	2	2	2	2	3		1	1	2	2	3	2	2	2
3411		13.6667	1	50.37	50.37	2	3	1	4		11	4	1.75	2.4	3	2	2.33333		1	3	2	2	2	1	1		3	3	2	2	3	2	1	2
3412		14.25	1	17.55	24.68	2	3	1	2		14	3	1.75	1.75	3	2.33333	2.83333		1	2	2	1	2	2	2		2	1	1	1	2	2	2	2
3413		14	2	30.32	25.23	5	5	3	1		21	4	2.25	3.2	3	2	2.5		2	3	2	3	2	1	2		2	2	2	2	2	2	2	2
3414		14.0833	1	14.21	43.76	7	5	3	1		15	2	3	2.8	3	3	2.33333		1	1	3	2	2	2	1		2	1	1	1	2	2	2	2
3415		14.9167	2	99	26.62	7	5	1	4		21	4	3	3.8	3	3.66667	2.83333		2	3	3	3	2	3	2		2	2	2	2	2	2	1	2
3416		13.1667	1	50.37	81.92	4	6	2	1		18	2	1.75	1.6	2	4	2.66667		2	1	2	1	1	3	2		2	1	2	1	2	2	1	2
3417		13.8333	1	23.47	50.73	2	3	1	1		19	3	2	3.2	3	2.5	3		2	2	2	3	2	2	2		3	3	3	3	2	2	1	2
3418		14	1	99	99	2	6	1	1		12	2	2.5	2.25	2	3.66667	3		1	1	2	2	1	3	2		2	1	2	1	2	2	2	2
3419		13.6667	2	43.85	24.53	2	3	1	1		14	2	1.25	1.4	3	1.66667	2.8		1	1	1	1	2	1	2		2	2	2	2	2	1	2	2
3420		15	1	50.37	99	6	6	4	1		20	4	3.75	3.6	99	2	2.16667		2	3	3	3	99	1	1		3	2	2	2	2	1	2	2
3421		14	1	27.52	78.69	5	5	1	4		99	4	4	4	2	2.66667	3		99	3	3	3	1	2	2		2	2	3	2	2	2	3	2
3422		14.25	1	28.48	32.5	7	3	1	1		21	4	2.75	4	3	2.33333	3		2	3	2	3	2	2	2		3	3	2	2	3	2	2	2
3424		14.1667	2	83.5	99	6	3	1	1		17	3	2.25	2.8	2	2.33333	3		2	2	2	2	1	2	2		2	2	1	1	2	1	1	1
3425		13.75	2	14.21	99	2	99	1	5		19	3	3.75	2.8	3	3	2.6		2	2	3	2	2	2	2		3	3	3	2	3	3	3	3
3426		14.0833	1	47.83	72.3	2	6	1	1		20	2	1.75	2.4	3	3.33333	2.83333		2	1	2	2	2	2	2		2	2	2	2	2	2	1	2
3427		13.5	1	64.4	21.82	3	2	1	1		23	3	2.75	3.2	3	3.66667	2.5		3	2	2	3	2	3	2		2	2	2	2	2	2	2	2
3428		13.5833	2	30.49	99	6	6	1	1		22	3	2.5	2.8	3	2.33333	2.66667		3	2	2	2	2	2	2		2	2	2	2	2	2	2	2
3429		14.1667	1	64.4	48.13	2	3	1	1		2	3	1.25	1.8	3	2.66667	2.83333		1	2	1	2	2	2	2		2	1	1	1	2	2	1	2
4301		13.9167	1	76.49	43.33	6	6	1	1		22	4	4	4	3	3.33333	3.33333		3	3	3	3	2	2	3		3	3	3	3	2	2	2	1
4302		14.3333	2	57.38	42.3	2	4	1	2		19	3	2.75	2	3	2.66667	3.33333		2	2	2	2	2	2	3		2	3	2	3	3	2	2	2
4303		13.5	1	58.77	99	5	3	1	2		25	5	3.75	3.8	4	2.66667	2.83333		3	3	3	3	3	2	2		3	3	3	3	2	3	2	3
4304		13.8333	1	31.08	25.06	2	3	1	1		21	2	2.25	2	2	3	2.66667		2	1	2	2	1	2	2		2	2	2	2	2	2	1	2
4305		13.3333	1	23.47	59.89	5	3	1	1		25	3	2.25	3	4	1.66667	3.16667		3	2	2	2	3	1	2		3	3	2	3	2	3	3	2
4306		13.8333	2	43.19	81.4	4	4	1	1		21	5	3.75	4	3	3.66667	3		2	3	3	3	2	3	2		3	3	3	3	3	2	2	2
4307		13.6667	2	80.46	99	6	6	1	1		19	3	3.5	3.6	1	1	2		2	2	3	3	1	1	1		2	3	2	3	2	1	1	1
4308		13.25	2	81.13	30.59	5	5	1	1		21	4	2.5	3	5	3.66667	4		2	3	2	2	3	3	3		2	3	2	2	3	3	2	3
4309		14.1667	2	59.45	74.66	4	6	1	1		24	4	2.75	3.2	4	1.66667	2.66667		3	3	2	3	3	1	2		2	3	2	3	3	3	2	2
4310		14.25	2	28.48	99	2	2	1	1		20	3	2.25	2.2	3	3.33333	3.16667		2	2	2	2	2	2	2		2	3	2	3	3	2	2	2
4311		14	2	80.92	70.09	6	6	99	1		19	3	2	2.2	2	2.66667	2.66667		2	2	2	2	1	2	2		2	3	2	3	2	2	2	2
4312		14.3333	1	70.09	70.34	4	6	1	1		24	3	1.5	1.6	3	3.66667	2.16667		3	2	1	1	2	3	1		2	3	2	3	2	1	1	2
4313		14.3333	2	70.09	70.34	6	6	1	1		14	3	1.75	2.2	3	2.66667	2.83333		1	2	2	2	2	2	2		2	3	2	3	2	2	2	3
4314		14.6667	2	50.37	68.54	7	6	1	1		21	3	2.25	2.4	2	3	2.16667		2	2	2	2	1	2	1		2	3	2	3	2	2	2	1
4315		14.3333	2	43.33	43.33	2	5	1	1		14	3	3.5	2.8	2	2.33333	3		1	2	3	2	1	2	2		3	3	3	3	1	1	1	1
4317		14	1	80.46	99	6	7	2	1		20	2	1.75	1.8	2	3.66667	3.33333		2	1	2	2	1	3	3		2	3	1	3	3	2	2	2
4318		13.5833	2	84.14	84.14	6	6	1	1		19	2	3.25	2.2	3	3.5	3		2	1	3	2	2	2	2		3	3	3	3	3	2	2	1
4319		14.0833	1	57.99	51.5	2	2	1	1		24	3	2.5	2.8	4	4	2.83333		3	2	2	2	3	3	2		3	3	3	3	3	3	3	2
4321		13.5833	1	80.92	35.66	7	7	4	1		20	2	2.5	1.6	2	4	2.16667		2	1	2	1	1	3	1		2	3	2	3	3	2	2	1
4322		13.4167	1	82.41	80.78	6	6	2	1		22	2	2.25	1.6	2	3	2.5		3	1	2	1	1	2	2		2	2	3	2	3	2	2	2
4323		14.1667	2	28.48	74.7	7	6	2	1		24	2	2.75	2.6	3	2.66667	2.5		3	1	2	2	2	2	2		3	3	2	3	2	2	2	3
4324		14.25	2	48.1	43.33	6	6	3	1		4	3	3.75	3	4	4	3.83333		1	2	3	2	3	3	3		3	3	3	3	3	3	3	3
4325		14.4167	2	49.3	74.66	4	6	1	1		18	3	2	2.4	3	3.33333	3		2	2	2	2	2	2	2		2	2	2	3	3	3	3	2
5101		13.5	2	71.39	99	7	6	2	1		17	3	1	2	3	2	2.83333		2	2	1	2	2	1	2		2	2	2	2	2	2	2	2
5102		99	2	54.55	74.79	2	4	1	2		20	2	1	2	4	1.33333	3		2	1	1	2	3	1	2		1	1	1	2	3	2	2	2
5103		13.3333	2	28.48	65.01	2	4	1	2		20	4	2.75	4	3	3.33333	2.83333		2	3	2	3	2	2	2		3	3	3	3	3	3	3	3
5104		13.25	2	86.72	86.72	6	6	1	1		4	3	2.5	2.2	2	2.66667	2.5		1	2	2	2	1	2	2		1	2	2	2	1	2	1	2
5105		14.1667	2	14.21	81.92	2	3	2	1		21	2	1.5	1.4	3	2	3.33333		2	1	1	1	2	1	3		1	2	2	3	2	2	1	2
5108		13.3333	1	86.72	86.72	4	4	1	1		16	2	1	1.8	4	3	2.83333		2	1	1	2	3	2	2		1	1	1	1	2	2	1	2
5109		13	2	50.9	71.39	6	5	1	1		19	5	2.25	3.75	4	4	3.5		2	3	2	3	3	3	3		3	3	3	3	3	3	3	3
5110		14.25	1	44.94	77.1	4	6	1	2		22	3	1.75	1.8	3	2	2.66667		3	2	2	2	2	1	2		1	1	1	1	3	2	2	2
5112		13.3333	1	48.1	48.1	2	3	1	1		14	3	2.75	1.8	3	2.33333	2.83333		1	2	2	2	2	2	2		1	1	1	1	2	2	1	2
5113		13.9167	1	64.4	73.91	2	6	1	4		17	5	2	2	4	1.33333	3.16667		2	3	2	2	3	1	2		3	2	3	2	3	2	2	2
5114		13.3333	1	99	99	4	4	2	2		19	3	1.25	2	3	3.33333	2.5		2	2	1	2	2	2	2		1	1	2	1	1	1	2	1
5115		13.5833	1	44.94	79.74	2	6	1	1		20	3	1	1.8	3	2.66667	2.33333		2	2	1	2	2	2	1		2	2	2	2	2	2	3	2
5116		15.25	2	50.37	60.29	6	3	1	1		0	3	1	1.8	3	2	4		1	2	1	2	2	1	3		1	1	1	1	1	1	2	2
5117		13.0833	2	88.7	81.92	6	6	1	1		22	2	3	3.2	2	3.33333	3.33333		3	1	3	3	1	2	3		1	1	2	2	1	1	2	1
5118		13.8333	1	59.89	57.38	5	5	1	1		19	5	3.5	3.8	3	3.33333	3.5		2	3	3	3	2	2	3		3	2	3	2	3	3	3	2
5120		13.5833	1	73.91	99	6	6	1	2		15	4	2	2	4	2.66667	3		1	3	2	2	3	2	2		2	2	3	2	2	2	3	2
5121		14.8333	2	50.37	71.39	2	5	1	1		99	3	1.5	3.4	3	1.66667	3.16667		99	2	1	3	2	1	2		1	1	1	1	2	1	1	2
5122		12.9167	1	67.94	81.92	4	6	1	1		7	3	1.25	1.5	4	4	2.16667		1	2	1	1	3	3	1		1	1	2	1	1	1	1	1
5123		14.1667	2	50.37	99	2	5	1	2		25	3	2.75	3.6	4	3	3.66667		3	2	2	3	3	2	3		3	3	3	2	3	2	2	2
6201		15.3333	2	70.5	81.4	6	6	2	1		7	2	3	2.2	3	1.33333	3.4		1	1	3	2	2	1	3		2	2	3	3	2	2	3	3
6202		13.6667	1	35.34	70.57	4	6	1	1		15	3	3.25	1.8	3	4	2.16667		1	2	3	2	2	3	1		3	2	2	2	2	2	2	3
6203		14	1	70.5	70.5	6	6	1	1		21	4	2.75	3.4	4	3.33333	2.83333		2	3	2	3	3	2	2		3	3	2	2	3	3	3	3
6204		13.25	2	54.55	70.34	2	6	1	1		4	3	2.75	2.6	2	2.66667	2.33333		1	2	2	2	1	2	1		2	2	2	3	2	2	2	3
6205		13.75	2	54.55	74.66	4	6	1	1		25	99	3	3.8	99	3	2.83333		3	99	3	3	99	2	2		99	99	99	99	99	99	99	99
6206		13.75	2	85.41	72.83	6	6	1	1		23	3	2.5	2.4	3	2.33333	3.33333		3	2	2	2	2	2	3		3	2	3	2	3	3	3	3
6207		14.1667	2	59.76	29.16	5	3	1	2		23	4	2.25	3.6	3	1	3.16667		3	3	2	3	2	1	2		2	2	1	3	2	2	1	3
6208		13.0833	2	65.01	70.09	6	6	2	1		21	4	2.5	3.4	4	3.66667	4		2	3	2	3	3	3	3		3	3	3	3	3	3	3	3
6209		12.5833	1	99	99	99	99	99	99		99	2	99	99	3	99	99		99	1	99	99	2	99	99		2	2	1	2	2	2	3	3
6210		14.3333	1	24.98	60.44	2	6	2	2		23	1	2.5	1.8	3	4	4		3	1	2	2	2	3	3		1	2	2	1	2	2	3	3
6211		14	2	80.78	78.69	6	6	1	1		25	5	3.75	4	3	3.66667	3		3	3	3	3	2	3	2		3	3	3	3	3	3	2	3
6212		13.6667	2	70.09	33.83	6	6	2	1		18	99	2.75	2.4	99	2.66667	2.16667		2	99	2	2	99	2	1		99	99	99	99	99	99	99	99
6213		14.1667	1	73.91	56.35	5	6	1	99		21	3	1.75	3.2	4	1.66667	2.5		2	2	2	3	3	1	2		3	3	2	2	2	2	2	3
6214		13.5833	2	99	99	99	99	99	99		99	3	99	99	3	99	99		99	2	99	99	2	99	99		2	2	2	2	3	2	2	3
6215		13.8333	2	67.94	67.94	5	5	1	1		22	3	1.75	2.6	3	2	2.83333		3	2	2	2	2	1	2		2	2	1	3	2	2	2	3
6216		14	99	28.48	28.48	2	4	1	4		22	99	2.5	3.4	99	3	1.83333		3	99	2	3	99	2	1		99	99	99	99	99	99	99	99
6217		13.0833	1	99	99	6	6	99	1		99	99	99	99	99	99	99		99	99	99	99	99	99	99		99	99	99	99	99	99	99	99
6218		13.5833	2	75.5	59.45	6	7	3	1		4	2	2.5	2.4	2	4	3.5		1	1	2	2	1	3	3		2	2	1	2	2	1	2	2
6219		13.6667	2	70.5	71.39	6	3	1	1		25	3	2	4	3	1.33333	2.16667		3	2	2	3	2	1	1		3	3	3	3	3	3	3	3
6220		13.4167	1	88.7	86.72	6	6	1	1		23	99	3.25	3.8	99	4	2.83333		3	99	3	3	99	3	2		99	99	99	99	99	99	99	99
6221		14.0833	2	57.38	71.39	2	5	1	1		19	4	2	2.4	4	2.66667	3		2	3	2	2	3	2	2		3	3	3	2	3	3	3	3
6222		14.25	2	44.92	88.31	2	6	1	1		20	3	3.5	4	4	3	3.16667		2	2	3	3	3	2	2		1	1	2	1	3	3	3	3
6223		99	99	99	99	99	6	99	1		99	4	99	99	3	99	99		99	3	99	99	2	99	99		1	1	2	2	2	2	3	3
6224		13.8333	2	57.38	73.38	5	5	1	1		12	99	3.25	2.8	99	4	3		1	99	3	2	99	3	2		99	99	99	99	99	99	99	99
6226		14.4167	2	64.44	64.44	6	6	3	1		19	99	1.75	2.4	99	2	2		2	99	2	2	99	1	1		99	99	99	99	99	99	99	99
6227		13.3333	2	99	99	6	6	3	99		99	2	2	2.6	1	2	2.66667		99	1	2	2	1	1	2		2	2	2	2	2	2	2	2
6228		99	99	99	99	99	99	99	99		99	2	99	99	3	99	99		99	1	99	99	2	99	99		2	1	1	3	2	2	2	3
6229		13.1667	1	81.78	73.91	6	6	1	1		23	99	3.25	4	99	3	3.16667		3	99	3	3	99	2	2		99	99	99	99	99	99	99	99
7501		14.0833	2	39.04	72.27	2	3	1	1		20	4	2.5	3.6	3	1	3.16667		2	3	2	3	2	1	2		2	2	2	2	3	3	3	2
7502		14.25	2	49.3	84.14	4	6	1	1		13	4	2.25	2.8	3	2.33333	2.8		1	3	2	2	2	2	2		2	2	2	2	3	2	2	2
7503		14.0833	2	28.48	51.5	6	6	1	1		17	3	2.25	2.2	2	2	2.4		2	2	2	2	1	1	1		2	1	2	2	3	2	2	2
7504		13.8333	2	85.85	65.01	6	3	1	1		17	2	1.5	1.6	3	4	2.83333		2	1	1	1	2	3	2		2	2	1	2	2	2	1	3
7505		14.5833	2	58.77	67.94	5	6	3	1		17	3	3	3.4	3	2.33333	3.33333		2	2	3	3	2	2	3		2	2	3	2	2	2	3	2
7506		14	2	44.92	56	2	6	1	1		18	3	2	1.8	4	1.66667	4		2	2	2	2	3	1	3		2	1	2	2	3	3	2	3
7508		14.5833	2	56	81.92	5	6	4	1		18	4	2.75	2.2	4	3.66667	3.16667		2	3	2	2	3	3	2		2	2	3	2	3	3	3	3
7509		13.5833	2	99	70.34	6	6	1	1		9	3	1.75	3.4	3	1	1.83333		1	2	2	3	2	1	1		2	2	2	2	2	2	2	2
7510		13.6667	1	57.99	71.39	2	99	1	1		19	3	2	1.6	4	1.66667	2.83333		2	2	2	1	3	1	2		2	2	3	2	2	2	2	2
7511		13.3333	1	64.4	60.92	4	6	1	5		15	2	1.5	1.6	3	3.33333	3		1	1	1	1	2	2	2		1	1	2	2	2	1	3	2
7512		14.1667	1	30.9	17.55	7	3	3	4		17	2	2.25	1.6	2	4	2		2	1	2	1	1	3	1		2	2	2	2	1	1	2	2
7513		13.9167	1	67.11	70.09	5	6	1	1		19	3	2.25	2.2	4	2.33333	2.83333		2	2	2	2	3	2	2		2	2	2	2	2	3	2	3
7514		99	99	99	99	99	99	99	99		99	99	99	99	99	99	99		99	99	99	99	99	99	99		99	99	99	99	99	99	99	99
7515		13.75	1	42.3	99	2	6	1	1		13	4	3.75	3.6	3	2	2		1	3	3	3	2	1	1		2	2	3	2	2	2	2	2
7516		13.6667	1	39.04	99	7	5	3	2		21	3	1.75	2	4	4	3.5		2	2	2	2	3	3	3		3	2	3	2	3	2	2	1
7519		13.3333	2	56	39.02	5	4	2	2		18	3	2.75	2.6	2	2	3.33333		2	2	2	2	1	1	3		2	2	2	2	2	2	3	3
7520		14.0833	2	44.94	43.33	6	6	1	1		2	2	1.75	2.2	2	4	2.16667		1	1	2	2	1	3	1		2	2	2	2	1	1	1	1
7521		14.1667	2	68.55	67.94	6	6	1	4		99	3	3.25	3.4	3	1	3.16667		99	2	3	3	2	1	2		2	2	2	2	2	2	3	3
7524		14.0833	2	74.66	99	2	6	1	2		22	4	2	3	3	1	2.83333		3	3	2	2	2	1	2		2	2	3	2	1	2	1	1
7525		12.75	1	57.38	60.29	6	6	1	1		19	3	1	1.4	4	4	3.16667		2	2	1	1	3	3	2		2	2	2	2	2	2	3	2
8501		15.4167	1	99	99	99	99	99	99		99	3	99	99	2	99	99		99	2	99	99	1	99	99		2	2	3	3	99	2	3	99
8502		13.4167	1	68.88	27.91	6	5	4	1		15	2	1.5	1.8	4	3	2.83333		1	1	1	2	3	2	2		2	1	1	1	99	2	2	99
8503		13.75	1	23.47	27.91	2	7	3	1		22	1	1.5	1.2	2	2.33333	2.16667		3	1	1	1	1	2	1		1	1	1	1	99	1	2	99
8504		15	2	99	9	2	5	1	1		20	1	1	1.4	2	1	2.16667		2	1	1	1	1	1	1		2	2	2	2	99	1	1	99
8506		13.5	1	57.99	74.66	6	6	1	1		24	4	3	3	4	3.66667	3.83333		3	3	3	2	3	3	3		3	3	3	2	99	3	3	99
8507		14.1667	2	79.05	78.69	6	6	1	1		21	5	2.5	3.4	5	4	3.66667		2	3	2	3	3	3	3		3	3	3	2	99	2	3	99
8508		14.5	1	39.02	64.44	2	6	1	1		17	1	1.75	1.4	3	3	3.66667		2	1	2	1	2	2	3		2	1	1	1	99	2	2	99
8509		15	2	99	50.15	7	3	2	1		22	4	3.75	4	2	2	2.8		3	3	3	3	1	1	2		3	3	3	3	99	3	2	99
8510		14.0833	2	44.94	50.15	5	3	2	1		18	2	2	1.75	2	1	2.16667		2	1	2	1	1	1	1		2	2	1	1	99	2	2	99
8511		13.6667	1	50.37	31.72	5	5	3	1		17	2	2	2	2	3.33333	3.5		2	1	2	2	1	2	3		2	2	2	1	99	2	2	99
8512		13.5	1	26.85	25.95	7	3	3	5		17	3	3	2.6	2	3.66667	2.33333		2	2	3	2	1	3	1		2	2	1	1	99	2	2	99
8513		13.9167	1	59.85	81.05	2	6	1	1		24	5	2.25	3.6	5	4	3.83333		3	3	2	3	3	3	3		3	3	3	2	99	3	3	99
8514		14.5	2	23.57	99	7	99	3	2		19	2	2.25	2.8	1	1.66667	2.5		2	1	2	2	1	1	2		2	2	2	2	99	1	1	99
8515		13.25	1	16.38	19.78	0	3	3	1		25	3	2	2	3	4	2.33333		3	2	2	2	2	3	1		1	1	1	1	99	2	2	99
8516		14.75	1	56	80.75	5	6	3	4		18	1	1	1	3	1	2.83333		2	1	1	1	2	1	2		1	1	1	1	99	1	2	99
8517		13.5833	1	75.25	81.92	6	6	1	1		13	3	1.25	2.2	3	2.66667	2.16667		1	2	1	2	2	2	1		3	2	2	2	99	2	3	99
8518		13.75	1	76.49	78.69	5	5	1	1		25	3	1.25	3.4	3	3.33333	4		3	2	1	3	2	2	3		2	2	2	1	99	2	2	99
8519		13.0833	1	81.92	53.77	6	6	1	1		12	2	1.5	1.4	3	4	3		1	1	1	1	2	3	2		2	2	2	2	99	3	3	99
8520		14.1667	2	17.55	25.95	5	3	4	1		18	2	1.5	3	2	2	3.16667		2	1	1	2	1	1	2		2	1	1	1	99	1	1	99
8521		14.0833	1	99	23.8	6	3	2	2		22	1	3	2.2	4	3	3.33333		3	1	3	2	3	2	3		2	2	2	1	99	2	3	99
8522		15.3333	2	99	25.95	0	7	4	1		14	3	2.75	2.2	2	3	3		1	2	2	2	1	2	2		1	1	2	1	99	2	2	99
8523		13.25	1	50.9	86.81	2	6	1	1		24	4	1.75	2.4	4	3.33333	2.83333		3	3	2	2	3	2	2		2	2	3	3	99	2	3	99
8524		14.8333	1	76.49	99	3	6	2	1		9	2	1.75	2	2	3.66667	3		1	1	2	2	1	3	2		2	1	1	1	99	2	2	99
8525		13.5833	1	28.48	30.78	7	5	3	1		12	1	1	1	2	3.66667	2.5		1	1	1	1	1	3	2		1	1	1	1	99	1	2	99
8526		13.4167	1	47.83	24.16	5	5	3	1		21	4	2.25	2.8	4	3.33333	3		2	3	2	2	3	2	2		2	2	2	2	99	3	3	99
8527		14.1667	1	99	24.49	0	2	3	1		18	1	1.25	1	3	2.33333	2.5		2	1	1	1	2	2	2		2	1	2	1	99	2	3	99
8528		13.3333	1	28.48	30.78	6	6	3	1		19	2	1.25	1.4	2	4	2.83333		2	1	1	1	1	3	2		1	1	1	1	99	2	3	99
9301		13.6667	1	25.04	16.5	4	4	3	1		23	2	2	2.4	2	3.66667	2.66667		3	1	2	2	1	3	2		2	2	2	1	2	2	3	2
9302		13.1667	1	48.1	71.39	99	6	3	1		18	4	3	2.8	3	3.66667	2.33333		2	3	3	2	2	3	1		2	2	3	2	2	2	2	1
9303		14.0833	1	57.38	78.69	7	3	1	1		18	2	3	2	3	1	3.5		2	1	3	2	2	1	3		1	1	1	1	2	2	2	1
9304		13.6667	2	99	48.1	6	6	2	6		20	3	2.75	3.6	2	1.66667	2.66667		2	2	2	3	1	1	2		3	3	2	2	1	2	1	2
9305		13.6667	2	57.38	99	2	2	1	1		20	5	1.5	3.2	4	3.66667	3.66667		2	3	1	3	3	3	3		3	3	3	3	3	3	3	2
9306		13.6667	2	64.4	57.03	4	4	1	1		23	5	2.75	3.8	4	3.33333	3.66667		3	3	2	3	3	2	3		3	3	3	3	3	3	3	2
9307		13.9167	2	99	99	4	6	99	1		99	5	99	99	4	99	99		99	3	99	99	3	99	99		3	3	3	3	3	3	3	2
9308		13.9167	2	40.54	99	2	99	2	2		99	2	2.75	2.4	2	2	2.8		99	1	2	2	1	1	2		2	2	1	2	2	1	1	2
9309		13.5	2	44.92	99	4	99	1	99		21	4	2.75	3	3	2.33333	3.16667		2	3	2	2	2	2	2		2	2	2	2	2	2	1	2
9310		13.4167	2	99	75.13	5	2	1	1		99	2	2.25	1.6	3	1.33333	3		99	1	2	1	2	1	2		2	1	1	2	2	1	1	1
9311		13.25	2	70.09	81.92	5	6	1	99		12	2	1.5	2	4	2.66667	3.6		1	1	1	2	3	2	3		2	2	1	1	3	2	1	2
9312		13.4167	2	71.39	70.34	4	4	2	1		14	3	2.5	2.4	2	2.66667	2.83333		1	2	2	2	1	2	2		3	2	2	1	3	1	1	2
9313		13.0833	2	43.33	70.34	3	6	1	1		23	4	3.25	3.8	3	3	3.5		3	3	3	3	2	2	3		3	3	1	2	2	2	1	1
9314		14.0833	2	76.49	54.62	6	2	1	1		21	2	2.25	2	3	1.66667	2.66667		2	1	2	2	2	1	2		2	2	2	2	1	1	2	2
9315		13.4167	2	68.88	74.66	4	4	2	1		21	3	2.5	3.2	2	1.66667	3.66667		2	2	2	3	1	1	3		2	2	2	2	2	1	1	2
9316		13.9167	2	56	22.75	5	5	2	2		99	3	2	2.2	3	2	3.33333		99	2	2	2	2	1	3		2	1	1	2	1	1	1	2
9317		13.25	2	46.76	62.39	4	4	1	1		20	2	1.75	1.6	3	1.66667	2.66667		2	1	2	1	2	1	2		2	2	3	1	2	2	1	2
9318		14.25	1	81.13	28.48	6	4	1	1		5	3	1.75	2	3	4	3.66667		1	2	2	2	2	3	3		2	2	2	3	3	2	2	2
9319		13.5833	1	68.88	78.86	99	6	2	1		24	3	1.75	2	3	1.66667	2.83333		3	2	2	2	2	1	2		2	2	1	1	2	2	3	2
9320		99	99	99	99	99	99	99	1		99	4	99	99	3	99	99		99	3	99	99	2	99	99		3	3	2	3	3	2	1	2
9321		12.9167	1	71.39	99	99	99	2	1		17	4	3.5	3.2	3	2.33333	3.2		2	3	3	3	2	2	3		2	3	2	3	2	2	2	1
9322		14.0833	1	67.11	26.62	5	5	2	1		24	2	1.5	1.2	3	3.33333	3.33333		3	1	1	1	2	2	3		1	1	2	1	2	2	1	1
9323		14.0833	2	80.92	62.45	6	6	1	1		18	2	3.25	2.6	3	3.33333	2.83333		2	1	3	2	2	2	2		1	1	1	1	1	1	1	1
9324		99	1	99	99	2	4	1	1		20	2	3	2.8	2	2.66667	3.66667		2	1	3	2	1	2	3		2	2	3	2	3	2	2	2
9325		13.25	2	43.33	99	4	5	1	1		15	3	2	3.2	3	2.66667	3.66667		1	2	2	3	2	2	3		2	1	1	2	3	1	1	2
9326		14.0833	2	51.57	99	5	5	1	1		20	3	2.25	2.6	3	2.33333	2.66667		2	2	2	2	2	2	2		2	2	2	2	1	1	1	1
9327		14	1	51.01	68.54	5	5	3	1		2	2	2.25	2.2	2	2.66667	2.66667		1	1	2	2	1	2	2		2	1	2	1	2	2	2	1
10301		15.0833	2	25.04	57.03	0	2	3	1		12	2	2	3.2	2	1.66667	2.33333		1	1	2	3	1	1	1		2	3	2	3	2	2	2	2
10302		14.0833	1	44.72	39.04	2	5	1	1		21	2	2.5	2	3	2.33333	2.83333		2	1	2	2	2	2	2		1	1	2	2	2	2	2	2
10303		13.4167	2	46.76	78.69	3	6	1	1		11	2	1.25	1.8	4	3	2.66667		1	1	1	2	3	2	2		2	1	2	2	3	2	2	2
10304		13.5833	2	68.88	78.69	6	6	3	1		25	4	3	3.6	2	2	2.5		3	3	3	3	1	1	2		2	3	3	2	1	2	1	2
10305		12.8333	1	74.66	74.66	5	5	4	1		18	3	2.5	3	2	3.66667	1.83333		2	2	2	2	1	3	1		2	2	2	2	2	2	1	2
10306		15.1667	1	23.57	23.57	5	5	2	1		18	1	2	1.8	2	2.33333	3		2	1	2	2	1	2	2		2	2	2	2	1	2	1	2
10307		14.0833	2	28.48	26.85	7	3	3	99		21	2	3.25	2.8	2	3	3.5		2	1	3	2	1	2	3		2	1	2	2	2	2	1	2
10308		13.5833	1	14.21	21.82	7	7	3	1		15	2	1.5	1.2	3	2.66667	3.5		1	1	1	1	2	2	3		2	1	2	2	2	2	2	2
10309		13.25	2	14.21	39.04	7	3	3	1		15	3	3.75	2.66667	2	2.33333	2.66667		1	2	3	2	1	2	2		2	2	3	2	2	1	2	2
10310		14.25	1	24.98	78.69	7	5	2	1		10	2	1.5	2.6	2	4	1.83333		1	1	1	2	1	3	1		1	1	1	1	1	2	1	1
10311		14.3333	1	56	30.34	7	7	1	2		24	2	1.5	1.2	3	2.66667	2.5		3	1	1	1	2	2	2		1	1	2	2	2	2	1	1
10312		14.0833	1	99	99	99	99	3	1		18	2	1.5	2	3	2.33333	2.16667		2	1	1	2	2	2	1		2	1	2	2	2	1	1	1
10313		14.0833	1	71.39	28.48	5	6	1	1		23	3	2.25	2.8	3	4	3.66667		3	2	2	2	2	3	3		2	2	2	2	3	3	3	3
10314		14.25	1	24.98	99	6	6	3	1		18	5	3.25	4	4	3.66667	2.83333		2	3	3	3	3	3	2		3	3	3	3	3	3	3	3
10315		13.75	2	54	63.31	6	6	1	1		20	4	3.25	2.8	4	2.5	3.5		2	3	3	2	3	2	3		2	3	3	2	3	3	3	2
10316		13.4167	1	99	99	99	6	2	2		22	2	2.75	1.6	3	2	3.5		3	1	2	1	2	1	3		2	2	2	3	2	2	3	2
10317		15.0833	1	50.37	59.89	7	3	3	1		16	1	2.25	1.4	2	2.33333	2.75		2	1	2	1	1	2	2		2	2	2	2	2	1	2	2
10318		13.5	2	14.21	50.73	3	5	1	5		23	4	3.25	3.6	4	2	3.33333		3	3	3	3	3	1	3		3	3	3	3	2	2	3	3
10319		14.0833	2	79.74	79.74	4	4	1	1		22	3	1.75	2.6	3	2	3.16667		3	2	2	2	2	1	2		2	2	2	2	2	2	2	2
10321		13.75	1	80.46	81.92	6	6	1	2		14	4	2.25	2.4	4	4	3.16667		1	3	2	2	3	3	2		2	3	3	2	3	3	3	3
10322		13.0833	1	70.5	68.55	6	6	1	1		19	2	2	1.8	3	3.33333	3.16667		2	1	2	2	2	2	2		1	1	2	2	2	2	2	2
10323		13.6667	1	50.37	84.14	4	6	1	2		24	5	3.25	3.6	4	3.33333	3.66667		3	3	3	3	3	2	3		3	3	3	3	3	2	3	2
10324		13.0833	1	80.92	27.52	6	3	4	2		15	2	2.25	2	3	2	3		1	1	2	2	2	1	2		1	1	2	2	1	2	1	2
10325		13.75	1	66.42	62.39	5	4	2	2		17	4	2.5	3.2	3	4	2.66667		2	3	2	3	2	3	2		2	3	2	2	2	2	2	2
10326		14	2	31.08	30.78	5	0	3	1		22	2	4	3.2	3	2.66667	1.83333		3	1	3	3	2	2	1		2	1	2	1	2	1	2	2
11501		14	1	51.01	99	6	6	1	1		99	3	2	2.6	2	1.33333	2.16667		99	2	2	2	1	1	1		2	1	2	2	1	2	2	2
11502		14.3333	2	74.66	74.66	6	6	1	1		19	1	2	2	2	2.66667	3.66667		2	1	2	2	1	2	3		3	2	3	2	2	2	3	3
11503		13.3333	2	57.99	28.48	2	4	1	1		21	3	2.25	2.8	2	2.33333	3.16667		2	2	2	2	1	2	2		3	2	3	2	2	2	3	3
11504		14.1667	2	24.98	99	7	6	1	1		22	3	3	3.8	3	4	3.16667		3	2	3	3	2	3	2		3	2	2	2	2	2	2	2
11505		13.1667	2	70.09	74.66	6	6	1	2		19	4	2.75	4	3	3	3.33333		2	3	2	3	2	2	3		3	2	3	2	3	3	2	2
11506		13.75	2	54.27	60.29	5	4	1	1		15	3	3.25	3	3	4	3.66667		1	2	3	2	2	3	3		2	2	3	2	2	3	3	2
11507		14.4167	2	99	99	99	99	99	99		99	2	99	99	2	99	99		99	1	99	99	1	99	99		3	2	1	3	3	2	2	3
11508		13.1667	2	82.41	82.41	6	6	1	1		17	4	1	2.2	3	3.33333	2.66667		2	3	1	2	2	2	2		3	2	3	2	3	2	2	3
11509		14.4167	2	49.3	74.66	7	7	4	1		18	2	2.25	3.4	2	1.33333	2.16667		2	1	2	3	1	1	1		2	2	2	2	2	1	1	2
11510		14	2	99	99	99	99	99	99		99	3	99	99	2	99	99		99	2	99	99	1	99	99		1	1	2	2	2	1	1	2
11511		13.0833	2	56	99	6	6	3	1		12	4	2.25	3.8	3	2.33333	3		1	3	2	3	2	2	2		3	3	3	2	3	3	3	3
11512		13.75	2	74.66	70.34	6	6	1	1		18	4	2.75	3	3	3.66667	3.16667		2	3	2	2	2	3	2		3	2	2	2	3	2	3	3
11513		14.5	2	56	56.64	4	4	4	2		99	2	2.5	1	2	99	99		99	1	2	1	1	99	99		1	1	2	2	2	1	2	3
11514		13.8333	2	72.94	99	6	6	2	1		21	4	3.25	3.8	4	4	3.83333		2	3	3	3	3	3	3		3	3	3	3	3	3	3	3
11515		99	2	99	99	99	99	99	99		10	2	3.75	2	2	2	2.4		1	1	3	2	1	1	1		2	1	1	2	1	2	2	1
11516		13.3333	2	75.43	72.96	5	5	1	1		20	4	2.25	4	4	3	4		2	3	2	3	3	2	3		3	3	3	2	3	3	3	3
11517		15.25	2	99	99	6	99	99	1		11	2	2	2.2	2	2	2.5		1	1	2	2	1	1	2		2	1	1	2	2	2	2	2
11518		14.5	2	71.39	74.7	6	6	3	1		99	1	2.25	3.2	1	2	2.2		99	1	2	3	1	1	1		1	1	2	2	1	2	2	2
11519		13.3333	2	50.37	99	6	6	1	1		15	3	2	2.4	3	2	2.5		1	2	2	2	2	1	2		3	2	3	2	2	3	3	3
11520		14.6667	1	44.14	51.5	2	4	1	4		2	2	2.75	2.6	2	1.33333	2.33333		1	1	2	2	1	1	1		2	2	1	2	2	2	1	2
11521		13.0833	1	88.31	18.13	5	3	1	1		14	3	3.5	3.8	3	2.66667	2.16667		1	2	3	3	2	2	1		2	2	3	2	1	2	2	2
11522		15.8333	2	99	79.74	5	6	4	1		8	99	1	1.4	2	1	1.83333		1	99	1	1	1	1	1		2	1	1	3	1	1	1	2
11523		13.75	2	65.01	74.66	3	5	1	1		9	3	2.5	3	3	3	2.66667		1	2	2	2	2	2	2		2	1	1	2	3	2	2	2
11524		14.4167	2	43.33	67.94	7	6	1	99		19	1	1	1	99	1.66667	3		2	1	1	1	99	1	2		1	1	2	2	99	99	99	99
11525		15.5	2	58.77	99	6	99	3	2		15	1	1.75	1.4	2	2	3.16667		1	1	2	1	1	1	2		2	2	2	2	2	2	2	2
11526		13.3333	1	79.74	81.92	5	6	1	1		20	4	2.75	3.2	4	3.66667	2.33333		2	3	2	3	3	3	1		3	3	3	2	3	3	3	3
11527		13.5833	1	99	99	7	5	3	1		13	2	1.25	1.6	2	3	2.33333		1	1	1	1	1	2	1		1	1	2	2	1	1	1	2
11528		13.25	1	78.69	85.41	6	6	2	4		23	5	3.25	3.4	3	3.66667	2		3	3	3	3	2	3	1		3	2	3	2	2	2	2	3
11529		12.8333	2	24.98	99	7	6	3	1		23	4	2	3	4	4	3.5		3	3	2	2	3	3	3		3	3	2	2	3	3	3	3
11530		15.0833	2	99	99	99	99	99	99		99	3	99	99	2	99	99		99	2	99	99	1	99	99		2	1	2	2	1	2	1	2
11531		13.8333	2	28.48	43.19	7	6	3	1		8	4	2.5	3.6	2	3.33333	3		1	3	2	3	1	2	2		2	2	2	2	2	2	2	3
12101		13.4167	1	86.72	99	6	99	3	2		20	3	1.75	2	4	3.66667	2.16667		2	2	2	2	3	3	1		2	2	2	2	2	2	2	2
12102		13.9167	1	56	86.72	6	6	2	1		12	2	1.5	1.4	2	3	2.33333		1	1	1	1	1	2	1		99	1	1	99	3	2	3	2
12103		13.5	1	28.48	60.29	3	3	1	4		10	3	2	2.6	3	3	2.83333		1	2	2	2	2	2	2		99	1	2	2	1	2	1	2
12104		13.3333	1	39.02	72.83	4	4	1	1		22	3	1.75	1.4	3	4	3.16667		3	2	2	1	2	3	2		99	1	2	99	3	3	2	2
12105		13.6667	1	80.46	76.98	7	6	1	1		20	2	1	1	3	3.66667	2		2	1	1	1	2	3	1		99	1	1	99	1	1	2	2
12106		14	1	53.15	70.34	6	5	4	1		21	2	1.75	2.6	2	3	2.83333		2	1	2	2	1	2	2		99	1	2	2	2	2	1	2
12107		13.9167	1	63.31	73.71	5	4	1	1		99	3	2.75	2.2	2	3.66667	2.5		99	2	2	2	1	3	2		2	2	3	2	2	2	2	2
12108		13.5833	1	73.91	76.49	6	6	1	1		18	4	2.75	2.6	5	3.66667	3.66667		2	3	2	2	3	3	3		3	2	3	2	3	3	3	3
12109		14.0833	1	48.1	48.1	5	5	1	4		19	2	1.5	2	3	3	2.8		2	1	1	2	2	2	2		99	2	1	1	3	3	3	3
12110		14.0833	1	70.5	81.13	4	6	1	99		5	3	1	2	3	1.33333	2.2		1	2	1	2	2	1	1		99	2	2	2	1	1	2	2
12111		14	1	79.74	57.38	4	4	1	1		19	3	1.75	1.4	4	3.66667	3.5		2	2	2	1	3	3	3		99	2	2	99	1	1	2	2
12112		14.0833	1	80.92	79.74	4	4	1	1		17	3	3	3	3	3.66667	2.66667		2	2	3	2	2	3	2		2	1	2	2	3	3	3	3
12113		13.3333	1	48.1	50.15	6	3	1	1		17	3	2.5	2.8	3	2.66667	2.66667		2	2	2	2	2	2	2		99	2	2	2	2	3	2	2
12114		14.0833	1	16.38	30.78	6	6	3	1		19	2	1.25	1.4	3	2	2.33333		2	1	1	1	2	1	1		2	1	2	99	1	2	3	2
12115		14.25	1	65.01	99	6	6	1	1		16	2	2	2	3	2.66667	2.66667		2	1	2	2	2	2	2		99	2	2	2	2	2	1	2
12116		13.5833	1	99	79.74	2	4	1	1		17	3	1	1.8	3	2.66667	2		2	2	1	2	2	2	1		99	2	2	99	1	1	1	1
12117		13.9167	1	70.09	70.09	6	6	1	1		22	2	1.5	2	3	3.66667	3		3	1	1	2	2	3	2		99	2	2	99	3	2	1	2
12118		14.1667	1	30.9	60.29	2	3	1	1		15	3	1.5	2.2	3	2.66667	2.33333		1	2	1	2	2	2	1		99	2	2	2	2	2	2	2
12119		13.0833	1	44.72	62.39	0	2	1	1		21	4	1.75	1.6	3	3	2		2	3	2	1	2	2	1		2	3	3	2	2	2	2	2
12120		12.9167	1	79.74	99	6	4	1	4		24	3	2.75	3	3	4	3.16667		3	2	2	2	2	3	2		2	2	2	99	1	2	2	2
12121		14.1667	1	50.9	36.35	7	7	3	2		20	2	2.75	2.2	3	2.66667	2.5		2	1	2	2	2	2	2		2	2	3	99	2	2	3	2
12201		14.1667	1	54.55	78.69	4	6	1	1		13	2	1.5	1.2	2	1	2.66667		1	1	1	1	1	1	2		2	2	2	2	2	2	2	2
12202		14.1667	1	99	24.49	4	2	1	1		17	2	1.5	1	2	2.33333	1.66667		2	1	1	1	1	2	1		2	1	2	1	1	1	2	2
12203		13.9167	1	24.53	35.66	5	5	3	1		20	2	3.5	3.6	2	2	2.66667		2	1	3	3	1	1	2		2	2	2	2	2	1	2	2
12204		13.0833	1	75.13	57.03	6	5	1	1		24	3	1.5	2.6	3	4	3.5		3	2	1	2	2	3	3		2	2	2	2	3	2	2	3
12205		13.5833	1	56	71.39	99	3	1	1		23	2	1	1.6	4	1.66667	3.33333		3	1	1	1	3	1	3		2	2	2	2	3	3	3	3
12206		14.25	1	50.37	74.66	4	4	1	1		15	4	1	1.2	3	2	2.33333		1	3	1	1	2	1	1		2	2	1	1	3	2	2	2
12207		13.1667	1	62.39	78.69	2	6	1	1		19	2	1.75	1.8	4	4	3.16667		2	1	2	2	3	3	2		2	2	2	2	3	3	2	2
12208		14.5833	1	31.08	16.5	6	6	4	1		20	3	2.75	3.2	4	2.33333	2.5		2	2	2	3	3	2	2		1	1	2	1	3	1	2	1
12209		13.4167	1	74.7	51.35	7	7	3	1		21	1	1	1.2	4	3.66667	3.83333		2	1	1	1	3	3	3		1	1	1	1	2	2	2	2
12210		14.5	1	99	99	99	99	99	99		99	2	99	99	1	99	99		99	1	99	99	1	99	99		2	2	2	2	3	2	3	2
12211		13.6667	1	79.74	79.74	4	6	1	1		23	2	2.25	2.2	3	3.33333	3.16667		3	1	2	2	2	2	2		3	2	3	3	3	2	3	3
12212		13.8333	1	65.01	70.34	6	2	1	2		21	2	1	1.6	3	4	2.5		2	1	1	1	2	3	2		2	2	2	1	2	2	3	2
12213		13.5833	1	99	99	4	4	1	1		17	3	2.25	2.6	4	4	3.66667		2	2	2	2	3	3	3		3	3	3	3	3	3	3	3
12214		14	1	26.64	30.78	7	6	3	4		17	2	1	1.2	3	3	2.33333		2	1	1	1	2	2	1		2	2	2	2	2	2	3	2
12215		13.5833	1	70.09	78.69	6	6	1	1		14	3	1.25	1.2	3	4	3.5		1	2	1	1	2	3	3		2	2	2	2	3	3	3	2
12216		99	1	99	99	99	99	99	99		99	3	99	99	2	99	99		99	2	99	99	1	99	99		2	2	2	2	99	99	99	99
12217		14.0833	1	44.94	99	5	6	1	1		15	1	1.5	1.6	3	3.66667	3.33333		1	1	1	1	2	3	3		1	2	1	1	2	2	2	2
12218		14.1667	1	81.13	80.78	2	6	1	1		8	2	1.25	1	2	1	2.5		1	1	1	1	1	1	2		1	2	1	1	2	2	2	2
12219		13.4167	1	28.48	28.48	6	6	1	1		21	2	1.25	2	2	4	3		2	1	1	2	1	3	2		2	2	2	2	2	2	2	3
12220		14.4167	1	99	16.36	0	0	3	1		7	1	2	2	2	3	2.33333		1	1	2	2	1	2	1		1	1	2	1	2	1	2	1
12221		13.75	1	28.48	77.1	7	6	2	1		14	3	1	1	3	2.33333	3		1	2	1	1	2	2	2		2	2	2	2	3	2	2	3
12222		14.25	1	64.4	43.33	6	6	1	1		19	3	1	1.6	3	3.66667	2.66667		2	2	1	1	2	3	2		1	2	1	1	2	2	2	2
12223		13.5	1	76.65	81.4	6	6	1	1		20	3	1.75	2.2	3	2.66667	3.83333		2	2	2	2	2	2	3		3	2	2	3	3	3	2	2
12224		14.25	1	44.94	79.74	5	6	1	1		23	3	3.25	3.4	3	4	2.83333		3	2	3	3	2	3	2		3	2	2	2	2	3	2	2
12225		14.1667	1	58.77	48.1	2	5	1	1		19	2	1	1	2	1.66667	2.33333		2	1	1	1	1	1	1		1	2	2	1	2	2	3	2
13401		14.75	2	68.55	59.89	6	6	2	2		11	2	1.75	2.2	3	1	2.5		1	1	2	2	2	1	2		2	1	2	1	3	3	2	3
13403		12.6667	1	81.78	81.78	6	6	1	1		25	5	2.5	3	4	4	3.33333		3	3	2	2	3	3	3		2	2	2	2	1	1	1	1
13404		14.0833	1	70.5	81.4	5	6	1	1		20	3	1	1	3	3	2.66667		2	2	1	1	2	2	2		3	2	3	2	2	2	2	3
13405		14.25	2	38.58	79.05	2	6	2	1		4	2	2.25	1.8	3	3.33333	3.33333		1	1	2	2	2	2	3		1	1	1	2	2	3	3	3
13406		14	1	81.92	99	4	4	1	1		17	4	2	2.4	4	3.66667	2.33333		2	3	2	2	3	3	1		2	2	2	2	1	1	1	2
13407		13.3333	1	70.09	86.72	6	6	2	1		21	3	3.75	2.6	3	4	3		2	2	3	2	2	3	2		2	2	3	2	2	2	1	2
13408		13.25	2	73.91	75.13	4	5	2	1		21	4	1	2.6	4	2	2.83333		2	3	1	2	3	1	2		2	1	1	2	1	1	2	2
13409		13.3333	1	88.96	86.72	6	6	1	1		16	4	1.5	2.6	4	4	3		2	3	1	2	3	3	2		2	2	2	1	1	1	1	2
13410		13.75	1	50.15	28.48	7	3	1	1		19	2	1.25	2.2	3	2.33333	3		2	1	1	2	2	2	2		1	1	2	1	3	3	2	3
13411		13.4167	2	48.1	99	4	6	1	1		15	2	1.25	2.6	4	3	3.83333		1	1	1	2	3	2	3		2	2	1	2	2	2	2	2
13412		13.4167	2	76.98	81.4	6	6	1	1		99	2	2	2.4	3	2	2.5		99	1	2	2	2	1	2		2	1	1	2	2	3	3	2
13413		13.5	2	81.92	75.5	6	6	1	1		4	3	3	2.66667	4	3	4		1	2	3	2	3	2	3		3	3	3	2	1	1	1	1
13414		13.75	1	88.7	99	6	4	1	1		22	4	3	4	4	4	3.33333		3	3	3	3	3	3	3		3	3	2	2	1	1	1	1
13415		14.1667	2	99	99	4	4	99	1		99	3	99	99	4	99	99		99	2	99	99	3	99	99		2	1	1	2	2	2	2	2
13416		13.5833	1	81.78	81.78	6	6	1	1		24	4	2.75	3.8	3	3.66667	3.16667		3	3	2	3	2	3	2		2	1	2	2	99	99	99	99
13417		13.5	2	42.3	57.68	2	6	1	1		21	5	1.25	3.4	4	2	4		2	3	1	3	3	1	3		3	3	2	3	1	1	1	1
13418		14.1667	1	42.3	48.1	4	4	1	1		16	3	1	2.2	4	3	2.83333		2	2	1	2	3	2	2		2	2	2	2	1	2	2	2
13419		14.9167	1	58.77	18.08	99	99	1	4		16	1	1	1	3	1.66667	3.16667		2	1	1	1	2	1	2		2	1	2	1	2	2	1	2
13420		13.9167	1	76.49	81.4	6	6	1	1		19	3	1.75	2.2	4	3.66667	3.16667		2	2	2	2	3	3	2		2	3	2	2	2	1	1	2
13421		13.5	1	48.1	60.29	4	4	1	1		14	3	1	1.6	3	1.66667	2.5		1	2	1	1	2	1	2		2	2	2	2	2	2	2	2
13422		14.5833	1	44.94	30.78	2	3	1	1		21	1	1.75	2	2	1	2.16667		2	1	2	2	1	1	1		1	1	1	1	3	3	3	3
13423		14.5833	1	43.85	99	2	3	2	1		9	2	1	1.8	2	1.66667	3.33333		1	1	1	2	1	1	3		2	1	1	1	3	3	3	3
13424		14.1667	2	24.53	70.34	5	4	2	1		99	2	2.5	2	3	3.66667	3		99	1	2	2	2	3	2		1	1	2	1	2	3	2	3
13425		13.75	1	73.91	81.92	6	6	1	1		15	3	2	1.8	4	3.33333	3		1	2	2	2	3	2	2		3	2	3	2	1	1	1	2
13426		16	2	62.39	99	6	6	1	1		99	4	3.5	3.4	3	99	99		99	3	3	3	2	99	99		3	2	3	3	2	2	1	2
13427		99	99	99	99	99	99	99	99		99	99	99	99	99	99	99		99	99	99	99	99	99	99		99	99	99	99	99	99	99	99
14101		13.1667	1	24.98	73.38	2	6	2	1		23	3	2.5	1.6	2	3	1.66667		3	2	2	1	1	2	1		2	2	1	1	1	1	1	1
14102		14.0833	1	57.38	67.11	99	3	1	1		23	2	1	1	3	2.66667	3.66667		3	1	1	1	2	2	3		2	2	1	1	2	2	1	1
14103		13.6667	1	44.94	62.39	7	6	1	1		22	3	1.25	2.4	4	3.66667	3.66667		3	2	1	2	3	3	3		3	3	2	2	3	3	3	3
14104		13.3333	1	79.74	71.39	6	6	1	1		22	2	1.25	1.4	3	3.33333	3		3	1	1	1	2	2	2		2	2	2	2	2	1	2	2
14105		13.1667	1	80.92	88.96	6	6	2	1		11	4	1.25	1.6	3	3.66667	1.5		1	3	1	1	2	3	1		3	3	3	2	3	2	2	2
14107		13	1	58.77	75.13	2	6	3	1		16	3	3.25	3.4	2	3.33333	2.33333		2	2	3	3	1	2	1		3	2	3	3	2	1	1	1
14108		14.0833	1	57.38	99	7	7	1	1		17	2	2	1.8	3	3.66667	3.16667		2	1	2	2	2	3	2		2	2	2	2	2	2	2	2
14110		13.6667	1	51.56	35.34	2	3	2	1		15	2	2.75	2.4	3	4	3.16667		1	1	2	2	2	3	2		2	1	2	2	2	2	2	2
14111		13.8333	1	68.88	71.39	6	6	2	2		2	2	2	1.4	2	4	2.83333		1	1	2	1	1	3	2		2	2	2	2	1	1	2	2
14112		13.8333	1	86.72	81.05	6	6	1	1		16	5	1.75	1.8	4	4	2.33333		2	3	2	2	3	3	1		3	3	3	2	3	3	3	3
14113		13.5	1	99	99	4	3	3	1		19	3	2.5	3	2	1	1.66667		2	2	2	2	1	1	1		2	2	2	2	1	1	1	1
14114		13.6667	1	83.09	85.41	6	6	1	2		21	5	3.25	3.4	4	4	3.66667		2	3	3	3	3	3	3		3	3	3	3	3	3	3	3
14115		13.75	1	21.24	26.85	2	3	3	1		8	2	2.25	2	3	2.66667	2.2		1	1	2	2	2	2	1		2	2	2	2	2	2	3	2
14117		13.5	1	75.43	78.69	6	6	2	1		14	3	2.5	2	3	3.66667	2.5		1	2	2	2	2	3	2		2	2	2	2	2	2	3	2
14118		13.5	1	59.76	51.92	2	5	2	5		6	2	1	1.4	3	2	2.5		1	1	1	1	2	1	2		2	2	2	2	1	2	2	1
14119		13.5833	1	31.08	70.34	2	6	1	1		7	3	1.75	1.4	3	3.66667	3.66667		1	2	2	1	2	3	3		2	2	2	2	3	2	2	2
14120		13.4167	1	28.48	43.76	5	6	3	1		20	4	1	1.8	3	4	2.83333		2	3	1	2	2	3	2		2	2	2	2	3	3	2	2
14121		13.3333	1	25.04	24.53	2	3	3	1		24	4	2.25	3.6	4	3	2.5		3	3	2	3	3	2	2		3	3	3	3	3	3	2	2
14122		13.5833	1	78.69	78.69	6	6	1	1		13	3	1.5	1.4	3	3.33333	2.33333		1	2	1	1	2	2	1		2	2	2	2	2	2	2	2
14123		14.25	1	81.92	88.31	6	6	1	2		19	4	3.75	3.8	3	3.66667	3.16667		2	3	3	3	2	3	2		3	3	3	2	2	2	3	3
14124		14.0833	1	48.1	86.72	4	5	1	4		11	4	1.5	2.6	2	1.33333	3		1	3	1	2	1	1	2		2	2	2	2	1	1	1	1
14125		14.1667	1	28.48	23.57	7	7	3	1		11	1	1.25	1.4	2	3.33333	2.33333		1	1	1	1	1	2	1		1	1	1	2	1	1	1	1
14126		13.5833	1	30.34	30.34	2	6	2	1		19	4	3	2.8	4	4	3.16667		2	3	3	2	3	3	2		2	2	2	2	2	2	3	3
14127		13.4167	1	50.37	99	6	3	3	1		17	2	1.5	2.2	2	2.66667	2.16667		2	1	1	2	1	2	1		1	1	1	1	1	1	2	2
15401		13.5833	1	50.9	35.34	4	3	1	1		17	99	1	1	3	2.33333	3.16667		2	99	1	1	2	2	2		1	1	2	2	2	2	2	2
15402		14.25	1	81.92	62.45	6	5	1	1		23	99	2	2.6	4	3	3		3	99	2	2	3	2	2		2	2	2	2	3	3	3	2
15403		14.25	2	50.37	78.69	2	5	1	4		17	99	1.25	2	3	1.33333	2.5		2	99	1	2	2	1	2		2	2	3	2	2	2	2	2
15404		14.25	2	56.35	77.1	2	6	1	4		5	99	2.25	2.8	4	1	2.66667		1	99	2	2	3	1	2		3	2	3	2	1	1	1	2
15405		13.8333	1	70.1	81.4	5	6	1	1		20	99	2.25	3.8	4	4	3.66667		2	99	2	3	3	3	3		3	3	3	3	3	3	3	3
15406		13.75	1	99	99	99	99	99	99		99	99	99	99	99	99	99		99	99	99	99	99	99	99		99	99	99	99	99	99	99	99
15407		14.1667	1	28.48	78.69	7	4	1	1		3	99	2	2.8	3	3.66667	2.5		1	99	2	2	2	3	2		2	2	2	2	2	2	1	2
15408		13.4167	1	44.92	71.39	5	5	1	1		19	99	2.5	1.8	3	3.33333	2.83333		2	99	2	2	2	2	2		1	1	1	2	2	2	2	2
15409		13.4167	1	88.7	80.78	6	6	1	1		23	99	3.25	4	4	4	3		3	99	3	3	3	3	2		3	2	2	2	3	3	2	3
15410		14.0833	1	50.37	77.1	6	6	1	1		14	99	1.25	2.2	3	1.66667	1.83333		1	99	1	2	2	1	1		2	2	2	2	2	2	2	2
15411		13.8333	1	54.55	70.34	2	5	1	2		20	99	1	1.25	2	1.33333	2.66667		2	99	1	1	1	1	2		1	1	2	2	1	2	2	1
15412		13.5833	1	49.3	75.13	2	3	1	1		24	99	2	2.4	4	3.66667	2.6		3	99	2	2	3	3	2		3	2	2	2	2	2	2	2
15413		13.8333	1	48.66	60.92	6	6	1	6		20	99	2.25	3	3	3	2.5		2	99	2	2	2	2	2		2	2	3	2	2	2	3	3
15414		12.5	2	44.92	84.61	4	6	1	1		24	99	3.75	4	4	3.66667	3		3	99	3	3	3	3	2		3	3	3	3	3	3	3	2
15415		13.6667	1	61.82	60.29	4	6	1	1		17	99	1.25	1.4	3	3.66667	3		2	99	1	1	2	3	2		3	2	3	2	1	2	3	1
15416		13.1667	1	81.13	99	7	7	1	1		20	99	1.75	2.8	2	3.33333	2.66667		2	99	2	2	1	2	2		2	2	2	2	1	1	1	1
15417		13.1667	1	14.21	36.92	99	4	2	1		14	99	2	2	3	2.66667	2.5		1	99	2	2	2	2	2		2	1	2	2	1	1	2	1
15418		13.9167	1	31.08	99	2	6	1	4		18	99	2	1.6	3	3	3.33333		2	99	2	1	2	2	3		1	1	2	2	2	3	2	2
15419		14.25	1	54.55	65.01	4	6	1	1		18	99	1.75	1.2	3	3	2.66667		2	99	2	1	2	2	2		2	2	2	2	3	3	3	3
15420		13.4167	1	77.1	77.1	6	6	2	1		24	99	2	3.2	4	4	3		3	99	2	3	3	3	2		3	3	3	3	3	3	3	2
15421		13.4167	2	67.94	99	6	6	1	1		24	99	3.5	2.4	2	2.66667	2.33333		3	99	3	2	1	2	1		3	2	3	2	2	2	2	1
15422		13.8333	1	75.43	70.5	6	6	1	1		21	99	1	2.6	4	3.33333	2.83333		2	99	1	2	3	2	2		3	2	3	3	3	3	2	2
15423		14.0833	1	24.98	65.01	2	3	1	1		18	99	2	3.2	3	4	3.33333		2	99	2	3	2	3	3		3	3	3	2	3	3	3	3
15424		13.1667	2	57.99	99	5	6	1	1		3	99	1	1.8	2	2.33333	2.33333		1	99	1	2	1	2	1		1	1	2	2	3	1	1	1
15425		13.75	1	73.38	70.57	6	6	1	1		20	99	2.75	2.8	4	3.33333	3.83333		2	99	2	2	3	2	3		3	2	3	3	3	3	3	3
15427		14.5	2	24.98	99	4	4	1	1		22	99	3.75	1.6	3	4	2.83333		3	99	3	1	2	3	2		2	2	2	3	2	1	1	1
15428		13.25	1	39.02	43.33	2	3	1	1		18	99	1.25	2.6	3	4	2.8		2	99	1	2	2	3	2		2	2	3	2	3	3	3	3
15429		13.3333	1	50.37	70.34	7	6	1	1		23	99	3	3.8	3	2.33333	3.16667		3	99	3	3	2	2	2		3	2	3	3	1	1	1	1
16601		13.8333	2	51.77	56	6	5	2	1		19	3	1.25	2.4	4	4	3.5		2	2	1	2	3	3	3		2	3	2	2	2	2	2	2
16603		99	99	99	99	3	3	99	2		99	3	99	99	2	99	99		99	2	99	99	1	99	99		3	3	2	3	3	1	1	2
16604		13.75	2	43.33	99	7	5	3	1		8	4	2.75	3	4	3	2.83333		1	3	2	2	3	2	2		3	3	3	3	2	2	2	2
16605		14.3333	2	30.9	78.86	5	6	3	1		20	2	1.75	2.2	2	2.33333	2.5		2	1	2	2	1	2	2		2	2	2	2	2	3	1	3
16606		13.8333	2	20.91	73.91	2	6	2	4		20	1	1.25	1.2	3	1.66667	3.16667		2	1	1	1	2	1	2		1	2	2	2	2	1	1	2
16608		13.5	2	67.94	57.03	6	6	1	1		24	3	3.75	3.8	3	3	2.83333		3	2	3	3	2	2	2		2	2	2	1	2	2	3	2
16609		13.3333	1	66.42	78.69	7	6	2	1		18	3	2.25	2.6	5	3.33333	2.83333		2	2	2	2	3	2	2		2	3	2	2	2	2	1	2
16610		99	99	99	99	5	5	99	1		99	4	99	99	3	99	99		99	3	99	99	2	99	99		3	3	3	2	3	2	2	2
16611		13.75	1	63.31	99	6	4	2	1		22	5	3.5	3.6	4	3.66667	3.16667		3	3	3	3	3	3	2		3	3	3	2	3	3	3	2
16612		13.5	2	76.49	86.72	4	4	1	1		22	2	1.25	2.25	2	1.66667	2.66667		3	1	1	2	1	1	2		2	2	2	2	3	2	2	2
16613		13.25	2	82.41	78.69	4	6	1	1		19	4	4	4	3	2	2.16667		2	3	3	3	2	1	1		2	1	2	2	2	2	2	2
16615		13.9167	2	99	99	2	6	99	1		99	2	99	99	3	99	99		99	1	99	99	2	99	99		3	1	3	2	2	2	3	2
16616		14	1	70.57	79.74	6	6	2	4		19	3	1.25	1	4	4	3.16667		2	2	1	1	3	3	2		2	1	2	1	2	1	1	1
16617		13	1	79.05	70.09	6	6	1	1		23	5	3.5	3.8	4	4	3		3	3	3	3	3	3	2		3	2	3	2	3	3	3	2
16618		13.5	2	73.91	99	6	6	1	1		22	3	2.25	3	3	4	1.83333		3	2	2	2	2	3	1		2	2	2	2	2	2	2	2
16619		99	99	99	99	6	2	99	1		99	2	99	99	3	99	99		99	1	99	99	2	99	99		2	2	1	2	2	1	1	2
16621		13.9167	2	54.55	25.95	2	3	1	4		8	4	2.25	2.8	4	1	2.66667		1	3	2	2	3	1	2		3	3	3	3	2	2	2	3
16622		99	99	99	99	99	99	99	99		99	99	99	99	2	99	99		99	99	99	99	1	99	99		99	99	99	99	1	2	1	2
16623		13	1	44.92	99	99	2	1	1		24	4	2.5	2.4	4	1.66667	2.5		3	3	2	2	3	1	2		3	2	3	2	3	3	2	2
16624		13.3333	1	57.38	99	2	5	1	1		6	4	2	2	4	4	2.66667		1	3	2	2	3	3	2		2	1	2	1	3	3	3	2
16625		13.8333	1	82.41	99	6	6	4	1		17	3	1	1.2	4	4	2.83333		2	2	1	1	3	3	2		2	1	1	2	2	2	1	2
16626		13.5833	2	78.69	59.89	6	6	1	5		99	2	1	2.6	2	1.66667	3.33333		99	1	1	2	1	1	3		2	1	1	2	2	1	1	2
16627		13.6667	1	50.37	82.41	7	5	1	1		25	5	2.5	3.8	5	3.66667	2.83333		3	3	2	3	3	3	2		3	3	3	3	3	3	3	2
16629		13.8333	1	57.38	99	99	99	1	1		22	4	3.25	3.6	3	4	2.66667		3	3	3	3	2	3	2		3	3	3	2	2	3	2	2
16630		13.0833	2	99	99	99	99	99	99		99	3	99	99	2	99	99		99	2	99	99	1	99	99		2	1	1	2	2	1	1	2
16701		13.4167	2	83.5	42.3	6	6	1	2		10	3	2.5	3.4	3	3	2		1	2	2	3	2	2	1		3	2	3	2	2	2	3	1
16702		13.25	2	51.56	63.31	6	6	1	2		21	4	2.5	3.6	3	3.33333	3.16667		2	3	2	3	2	2	2		3	2	3	3	3	3	3	3
16703		14.25	2	56.35	80.75	6	6	3	1		22	3	1.5	1.75	2	3.66667	3		3	2	1	1	1	3	2		2	2	1	1	2	2	2	2
16704		13.5	2	73.91	84.61	4	6	1	1		10	3	2.25	2.8	3	3.66667	3.16667		1	2	2	2	2	3	2		2	2	2	2	2	2	2	2
16705		14.9167	2	99	99	99	99	99	99		99	4	99	99	3	99	99		99	3	99	99	2	99	99		3	2	3	2	3	3	3	3
16706		13.8333	2	66.42	75.5	6	6	1	1		23	3	2.75	3.2	2	2.66667	2.66667		3	2	2	3	1	2	2		2	2	2	2	2	2	3	1
16707		13.6667	1	44.92	46.73	5	6	1	1		18	2	1.5	1.6	3	1.33333	3.33333		2	1	1	1	2	1	3		2	2	2	1	2	2	1	2
16708		13.8333	1	81.92	78.86	6	6	1	99		21	3	2.25	2.8	3	2.66667	2.33333		2	2	2	2	2	2	1		2	2	2	2	2	1	1	2
16709		13.6667	1	59.76	82.41	4	6	1	1		19	4	3.25	3	2	3.33333	2.33333		2	3	3	2	1	2	1		3	2	3	2	1	2	2	2
16710		13.9167	2	76.65	68.55	2	5	1	2		16	3	2.25	2.6	2	1	2.83333		2	2	2	2	1	1	2		2	2	2	2	1	1	1	2
16711		14	2	70.09	99	6	6	1	1		22	2	1.5	2.2	2	3.33333	1.83333		3	1	1	2	1	2	1		1	1	1	1	2	2	2	2
16713		13.8333	2	28.48	57.03	2	5	1	99		13	3	1	2.2	3	1.33333	3.6		1	2	1	2	2	1	3		2	2	2	2	3	3	2	2
16714		14.1667	1	57.03	74.79	4	3	1	1		15	2	1	1	3	4	3.83333		1	1	1	1	2	3	3		2	2	2	1	3	3	3	3
16715		13.3333	2	72.83	99	6	4	1	2		21	4	3.25	4	3	4	3.33333		2	3	3	3	2	3	3		3	2	2	3	3	3	1	3
16716		13.5833	1	80.78	99	6	4	1	2		14	3	3.25	2.2	3	4	2.4		1	2	3	2	2	3	1		3	2	2	2	2	2	2	2
16717		13.1667	1	51.01	99	4	4	1	1		22	3	1.75	2.6	3	2	2.83333		3	2	2	2	2	1	2		2	2	1	2	1	1	1	2
16718		99	99	99	99	99	99	99	99		99	2	99	99	2	99	99		99	1	99	99	1	99	99		3	2	3	1	3	2	2	2
16719		13.25	1	99	99	99	99	99	99		99	1	99	99	2	99	99		99	1	99	99	1	99	99		1	1	2	1	1	1	1	1
16720		13.5	1	44.92	99	4	6	2	1		23	5	4	3.4	4	3	2.83333		3	3	3	3	3	2	2		3	2	3	2	2	1	1	2
16721		13.5	2	42.3	85.85	3	6	1	1		11	4	3	3.6	3	2.33333	3		1	3	3	3	2	2	2		3	2	3	2	2	2	3	2
16722		13.5833	1	57.38	99	2	6	1	1		22	3	1.25	1	3	1.66667	2.66667		3	2	1	1	2	1	2		2	2	1	2	1	2	1	2
16723		14.25	2	82.41	79.74	4	4	1	5		23	1	1.75	2.8	2	1	3		3	1	2	2	1	1	2		2	2	2	1	2	2	1	2
16724		13.5833	2	99	99	99	99	99	99		99	2	99	99	2	99	99		99	1	99	99	1	99	99		2	1	2	2	2	2	2	2
16725		13.5	2	44.92	70.34	2	6	1	1		16	3	2	2.5	3	3.33333	2.83333		2	2	2	2	2	2	2		3	3	3	3	3	2	3	2
16726		14.25	2	62.45	75.13	5	6	1	1		10	2	2	2	3	2.33333	2.83333		1	1	2	2	2	2	2		2	2	2	2	2	1	2	1
16727		13.1667	1	70.09	71.39	4	6	1	1		23	3	2.25	3.2	3	3	3		3	2	2	3	2	2	2		2	2	2	3	2	1	1	2
16728		99	99	99	99	99	99	99	99		99	99	99	99	99	99	99		99	99	99	99	99	99	99		99	99	99	99	99	99	99	99
16729		13.6667	2	99	99	99	99	99	99		99	99	99	99	99	99	99		99	99	99	99	99	99	99		99	99	99	99	99	99	99	99
17101		13.0833	1	68.88	72.83	6	6	1	4		24	4	2.25	2.8	4	4	3		3	3	2	2	3	3	2		3	3	3	3	3	3	3	3
17102		13.25	1	28.48	56.38	6	7	3	2		18	3	2.75	2.2	3	4	2.5		2	2	2	2	2	3	2		2	2	2	3	2	1	2	2
17103		14	1	17.55	99	2	7	3	1		19	2	2.75	1.2	2	3.66667	2		2	1	2	1	1	3	1		1	1	1	1	2	2	2	2
17104		13.5833	1	66.42	76.65	5	6	1	4		24	3	3	2.75	3	4	3.33333		3	2	3	2	2	3	3		2	3	3	2	1	1	2	1
17105		13.75	1	28.48	64.4	6	3	1	1		20	3	2.25	2.2	3	1	2.33333		2	2	2	2	2	1	1		2	2	2	2	3	2	2	2
17107		13.6667	2	61.07	58.07	6	6	1	1		21	4	3	2.8	3	4	2.83333		2	3	3	2	2	3	2		3	3	2	2	2	2	2	2
17108		13.9167	1	17.55	56.38	2	6	1	1		16	4	2.5	3.8	3	3.66667	2.83333		2	3	2	3	2	3	2		3	3	3	3	3	2	1	1
17109		13.1667	2	99	51.63	4	4	1	1		99	4	1	4	3	1	3		99	3	1	3	2	1	2		3	3	3	3	2	2	2	2
17110		13.4167	1	50.37	31.72	4	3	1	4		25	4	2.25	3.2	2	4	2.16667		3	3	2	3	1	3	1		2	3	3	2	3	2	1	2
17111		15.0833	2	86.72	71.39	6	6	2	1		17	2	2	3.6	3	2.33333	3.66667		2	1	2	3	2	2	3		3	2	2	3	1	2	2	2
17112		13.8333	1	62.39	26.62	7	3	1	4		22	3	2.75	2.5	3	4	3		3	2	2	2	2	3	2		2	2	3	3	2	2	2	2
17113		13.4167	1	30.99	26.62	2	3	1	1		21	2	2.75	2.4	3	3.66667	3.33333		2	1	2	2	2	3	3		1	1	1	2	3	2	3	2
17114		13.1667	1	64.4	65.01	4	6	1	2		17	2	1.5	1.2	3	2	3.33333		2	1	1	1	2	1	3		2	2	1	1	2	2	2	2
17114		14.1667	1	99	99	99	99	99	99		99	99	99	99	99	99	99		99	99	99	99	99	99	99		99	99	99	99	99	99	99	99
17115		13.6667	2	70.09	99	6	6	1	4		9	2	2.25	2	3	3.66667	3		1	1	2	2	2	3	2		1	1	3	1	2	1	2	2
17117		13.3333	2	57.38	28.48	6	6	1	4		18	3	2.5	3.2	2	3.33333	2.33333		2	2	2	3	1	2	1		1	2	2	2	2	1	1	2
17118		13.5833	1	44.94	80.75	6	6	1	2		20	2	1.75	1.8	3	2.33333	3.33333		2	1	2	2	2	2	3		1	2	3	1	2	2	2	2
17122		14.4167	2	28.48	30.78	7	3	3	4		20	2	2	2.2	3	3	2.83333		2	1	2	2	2	2	2		2	2	1	1	3	2	2	1
17123		13.5	2	81.92	99	6	6	1	5		23	4	4	4	3	2.5	3.5		3	3	3	3	2	2	3		2	3	3	3	1	1	2	1
17124		13.6667	2	32.75	57.38	3	5	1	1		24	3	3.75	3.8	2	4	2.4		3	2	3	3	1	3	1		3	3	3	3	2	1	2	1
18102		14	1	43.33	22.57	99	99	1	4		21	2	3	2.6	2	3.33333	2.5		2	1	3	2	1	2	2		2	2	1	3	2	2	2	2
18103		13.25	2	56	99	5	3	1	1		13	2	1	3	2	1.66667	2.66667		1	1	1	2	1	1	2		2	1	1	3	1	1	2	3
18104		13.25	1	25.04	99	6	99	1	5		21	4	2.75	3	4	4	2.66667		2	3	2	2	3	3	2		2	2	2	2	3	3	3	2
18105		13.5833	1	88.31	88.31	6	6	1	1		11	3	1	2.2	4	1	3.33333		1	2	1	2	3	1	3		1	1	1	3	2	2	2	2
18106		14.3333	2	42.3	99	2	5	1	1		21	4	2	2.6	3	3.33333	3		2	3	2	2	2	2	2		2	2	1	3	3	3	2	1
18107		13.1667	1	50.15	70.34	2	6	1	1		19	4	2.75	3	3	2.33333	2.16667		2	3	2	2	2	2	1		2	3	3	2	3	3	3	2
18108		13.5	1	44.92	62.39	5	4	1	1		15	2	1.5	1.6	3	3.66667	3		1	1	1	1	2	3	2		1	1	1	3	2	2	2	2
18109		13.5	1	44.92	25.23	2	3	1	1		17	2	1.75	1.8	3	1.66667	2.33333		2	1	2	2	2	1	1		1	1	1	2	2	2	2	1
18110		14	1	54.27	79.74	2	3	1	1		21	4	1.5	2.6	4	2.66667	2.33333		2	3	1	2	3	2	1		2	2	2	3	2	2	2	2
18111		14.1667	2	80.46	70.57	6	6	2	1		99	3	2	2	4	99	99		99	2	2	2	3	99	99		1	1	1	1	2	2	1	1
18112		14.0833	1	16.5	11.56	2	3	1	4		23	2	1.5	1.4	3	4	3.66667		3	1	1	1	2	3	3		2	1	2	1	3	3	3	2
18113		13.9167	2	99	23.88	4	2	1	1		9	1	1.75	1.6	3	1.33333	2.66667		1	1	2	1	2	1	2		1	1	1	1	1	1	2	2
18114		13.9167	2	43.33	9	6	3	3	1		23	2	1.75	1.8	2	3	2.16667		3	1	2	2	1	2	1		1	1	1	1	2	2	1	1
18115		13.25	1	83.5	79.74	6	6	1	4		16	3	2	2.2	4	4	3.33333		2	2	2	2	3	3	3		2	2	2	2	3	3	3	2
18116		15	1	14.21	79.74	99	99	4	4		19	2	1.75	2	3	2	2.33333		2	1	2	2	2	1	1		2	1	3	2	3	3	3	2
18117		14.1667	1	88.7	17.79	6	5	1	1		20	4	2.25	2.8	4	3	3		2	3	2	2	3	2	2		3	3	3	3	3	3	3	3
18118		13.3333	1	43.33	74.66	2	2	1	4		21	2	2.5	2.2	3	3.33333	2.16667		2	1	2	2	2	2	1		2	2	2	3	2	3	3	2
18119		13.4167	1	47.74	30.78	2	5	1	4		20	4	2.75	3	3	1.66667	2		2	3	2	2	2	1	1		3	3	2	3	2	2	2	2
18120		13.3333	2	72.83	76.49	6	6	1	1		22	4	2.5	3	3	1.66667	2.33333		3	3	2	2	2	1	1		1	1	2	1	2	2	2	2
18121		13.25	1	35.33	59.85	2	3	1	1		20	2	1.25	1.4	3	4	3.16667		2	1	1	1	2	3	2		2	1	2	1	2	2	2	1
18122		13.8333	2	57.38	65.01	6	3	1	4		1	2	2	1.6	3	1.33333	1.5		1	1	2	1	2	1	1		2	2	3	2	2	2	3	1
18123		13.5833	1	53.15	59.89	2	6	1	2		23	4	1.25	2.4	4	3	2.83333		3	3	1	2	3	2	2		2	2	2	2	3	3	2	2
18124		15.0833	1	50.73	78.69	4	6	1	1		14	3	2.5	2.2	4	3	2.33333		1	2	2	2	3	2	1		1	1	1	3	2	2	2	2
18125		14.9167	1	99	51.01	7	6	3	1		21	4	1.75	2.6	3	3	2.66667		2	3	2	2	2	2	2		2	2	1	3	2	1	2	1
18126		14.9167	2	24.53	11.56	2	3	1	4		17	3	2.5	4	2	2.33333	2		2	2	2	3	1	2	1		2	1	1	1	1	1	1	1
18127		13.5833	1	48.27	64.44	2	6	1	1		20	3	1	1.8	3	3	2.83333		2	2	1	2	2	2	2		1	1	1	2	2	2	2	1
18128		13.6667	1	54.27	43.33	2	3	1	1		19	2	1.5	1.6	3	2.66667	2.16667		2	1	1	1	2	2	1		2	1	1	1	1	2	2	2
18129		13.6667	1	76.49	43.33	6	6	1	1		20	4	3	3.2	3	3.33333	2.5		2	3	3	3	2	2	2		2	2	2	2	2	2	2	2
18130		14	1	57.99	70.57	2	5	1	1		24	3	2.75	2.8	4	4	3.66667		3	2	2	2	3	3	3		2	2	2	2	3	2	3	2

## Sheet: variable_names
Variable name	Variable definition	Codings	Missing values
ID	Student Identification		99
BACKGROUND VARIABLES
age	Age in years		99
sex	Sex	(1=female, 2=male)	99
mo_isei	Mother's ISEI Score	see manuscript for reference	99
fa_isei	Father's ISEI Score	see manuscript for reference	99
mo_isced	Mother's ISCED Score	(0=Early childhood Education, 1=Primary education, 2=Lower secondary education, 3=Upper secondary education, 4=Post-secondary non-tertiary education, 5=Short-cycle tertiary education, 6=Bachelor or equivalent, 7=Master or equivalent, 8=Doctoral or equivalent)	99
fa_isced	Father's ISCED Score	(0=Early childhood Education, 1=Primary education, 2=Lower secondary education, 3=Upper secondary education, 4=Post-secondary non-tertiary education, 5=Short-cycle tertiary education, 6=Bachelor or equivalent, 7=Master or equivalent, 8=Doctoral or equivalent)	99
immigrant_status	Immigrant status of student		99
family_structure	Who does the student live with		99
STUDENT MEASUREMENTS
sm_cog	Measured general cognitive ability	Score out of 25	99
sm_m_pre	Measured prior achievement mathematics	Score out of 5	99
sm_m_int	Measured interest mathematics	Mean score between 1 and 4	99
sm_m_sc	Measured self-concept mathematics	Mean score between 1 and 4	99
sm_g_pre	Measured prior achievement language arts	Score out of 5	99
sm_g_int	Measured interest language arts	Mean score between 1 and 4	99
sm_g_sc	Measured self-concept language arts	Mean score between 1 and 4	99
STUDENT CHARACTERISTICS RECODED FROM MEASUREMENTS
sc_cog	Recoded general cognitive ability	(1=low, 2=medium, 3=high)	99
sc_m_pre	Recoded prior achievement mathematics	(1=low, 2=medium, 3=high)	99
sc_m_int	Recoded interest mathematics	(1=low, 2=medium, 3=high)	99
sc_m_sc	Recoded self-concept mathematics	(1=low, 2=medium, 3=high)	99
sc_g_pre	Recoded prior achievement language arts	(1=low, 2=medium, 3=high)	99
sc_g_int	Recoded interest language arts	(1=low, 2=medium, 3=high)	99
sc_g_sc	Recoded self-concept language arts	(1=low, 2=medium, 3=high)	99
TEACHER JUDGMENTS
tj_m_cog	Mathematics teacher's judgment general cognitive ability	(1=low, 2=medium, 3=high)	99
tj_m_pre	Mathematics teacher's judgment prior achievement mathematics	(1=low, 2=medium, 3=high)	99
tj_m_int	Mathematics teacher's judgment interest mathematics	(1=low, 2=medium, 3=high)	99
tj_m_sc	Mathematics teacher's judgment self-concept mathematics	(1=low, 2=medium, 3=high)	99
tj_g_cog	Language arts teacher's judgment general cognitive ability	(1=low, 2=medium, 3=high)	99
tj_g_pre	Language arts teacher's judgment prior achievement language arts	(1=low, 2=medium, 3=high)	99
tj_g_int	Language arts teacher's judgment interest language arts	(1=low, 2=medium, 3=high)	99
tj_g_sc	Language arts teacher's judgment self-concept language arts	(1=low, 2=medium, 3=high)	99
